# Supplementary material for: Exploring green purchasing intentions and behaviours among Vietnamese Generation Z: A perspective from the theory of planned behaviour
Source: PLoS One. 2025 May 28;20(5):e0323879. doi: 10.1371/journal.pone.0323879 (PMC12118922; doi:10.1371/journal.pone.0323879)
Supplement: S1 File — (CSV) [file pone.0323879.s001.csv]

No	G_ATT_1	G_ATT_2	G_ATT_3	G_ATT_4	G_SN_1	G_SN_2	G_SN_3	G_SN_4	G_PBC_1	G_PBC_2	G_PBC_3	G_PBC_4	G_PI_1	G_PI_2	G_PI_3	G_PI_4	G_PB_1	G_PB_2	G_PB_3	G_PB_4	Gender	Age	Education	Martial_status	E_L
1	4	4	3	5	3	5	4	5	3	3	3	3	4	5	4	4	3	5	4	4	1	18	2	0	1
2	4	5	4	5	3	3	2	3	4	5	4	4	2	3	3	4	2	3	3	4	1	14	0	0	1
3	2	4	2	4	3	3	3	3	2	4	3	4	3	4	3	3	3	3	3	4	1	16	1	0	1
4	4	4	3	4	4	4	3	4	3	3	2	4	3	4	3	5	3	5	3	5	1	17	1	0	1
5	2	4	2	4	2	4	2	4	3	4	3	3	3	3	2	4	3	3	2	3	0	18	2	0	1
6	3	3	2	3	3	4	2	3	2	3	3	4	1	2	2	3	2	3	2	4	1	17	1	0	1
7	3	3	3	3	4	5	3	5	4	4	3	4	3	3	3	3	3	4	3	3	0	18	2	0	1
8	2	4	2	4	2	4	2	3	5	5	4	5	3	3	3	4	2	4	3	4	1	15	1	0	1
9	2	3	3	3	2	3	2	3	3	3	3	4	2	3	3	4	2	4	2	4	1	16	1	0	1
10	3	3	3	3	3	3	3	4	3	3	3	3	2	4	2	4	2	3	2	3	1	13	0	0	1
11	3	5	3	4	4	4	3	4	3	3	2	3	3	5	4	4	3	4	4	4	1	20	2	0	1
12	3	4	3	4	3	3	3	3	3	5	3	4	4	5	3	4	4	5	4	5	1	24	3	1	1
13	2	3	2	4	3	3	2	3	1	2	1	3	2	3	3	4	2	4	2	4	1	23	2	0	1
14	2	4	2	4	2	3	2	3	3	4	2	4	3	4	3	3	3	3	2	3	1	15	1	0	1
15	3	5	3	4	2	3	3	3	3	5	3	4	3	5	4	4	4	4	3	4	1	14	0	0	1
16	2	4	3	3	3	4	4	5	3	3	2	4	2	4	3	4	2	4	2	3	1	16	1	0	1
17	2	4	3	4	4	5	4	4	3	3	2	3	4	4	4	4	4	5	4	5	1	17	1	0	1
18	2	2	2	3	2	3	3	3	1	2	2	3	2	2	2	3	2	2	1	2	1	19	2	0	1
19	4	4	4	5	3	4	3	4	4	4	3	5	3	5	3	4	3	5	4	5	1	21	2	1	1
20	3	4	4	4	3	4	3	4	2	3	2	3	2	3	3	4	3	4	3	4	0	14	0	0	1
21	3	4	3	4	4	4	4	4	2	4	3	3	3	4	3	4	2	4	2	3	1	16	1	0	1
22	1	3	1	2	1	2	1	2	3	4	2	3	1	2	1	3	2	3	2	3	0	20	2	0	1
23	1	2	2	3	2	4	3	4	3	4	2	3	2	4	2	3	3	3	2	4	1	16	1	0	1
24	3	3	3	4	3	3	3	3	2	4	3	4	2	3	3	3	3	3	2	3	1	15	1	0	1
25	3	4	3	3	3	3	2	3	4	5	3	5	2	3	2	4	2	4	3	4	1	19	2	0	1
26	1	2	1	3	4	5	3	5	1	1	1	1	3	4	3	5	3	4	3	5	1	23	2	1	1
27	1	3	1	3	3	3	3	4	1	3	1	2	2	2	1	3	2	3	2	2	1	19	2	0	1
28	3	4	4	4	3	5	3	5	2	3	3	3	4	4	3	4	3	5	3	5	1	19	2	0	1
29	4	4	4	5	2	4	2	3	2	4	2	3	3	4	2	4	2	4	3	3	1	15	1	0	1
30	3	4	3	3	4	4	4	4	2	3	2	3	3	3	2	3	2	3	3	4	1	15	1	0	1
31	2	4	3	3	3	3	3	3	3	4	3	4	3	4	3	4	2	3	2	4	1	15	1	0	1
32	4	4	3	5	3	3	2	3	3	4	3	4	3	4	2	3	2	3	3	4	1	20	2	0	1
33	3	3	2	4	3	4	2	3	2	4	2	4	3	5	4	5	3	3	2	3	1	16	1	0	1
34	3	3	2	4	2	4	2	3	1	3	1	3	3	4	3	3	3	3	3	3	0	17	1	0	1
35	2	4	3	3	2	4	3	4	2	3	2	4	2	3	2	4	3	4	2	3	1	19	2	0	1
36	2	3	2	3	1	2	2	3	2	4	2	4	3	4	3	3	3	4	3	4	0	17	1	0	1
37	3	5	3	5	2	3	3	4	2	3	2	3	4	5	4	4	3	5	4	4	1	16	1	0	1
38	3	5	4	5	1	3	2	3	3	3	3	3	2	2	1	2	1	2	2	2	1	16	1	0	1
39	1	3	2	3	4	4	3	4	2	2	2	2	2	2	1	3	2	3	1	2	0	15	1	0	1
40	3	4	2	3	2	4	3	3	3	4	2	3	2	4	3	3	3	4	3	4	1	16	1	0	1
41	3	3	2	3	2	4	3	4	3	4	3	4	2	3	3	4	3	3	2	3	1	14	0	0	1
42	4	4	3	4	3	4	3	3	4	5	4	5	3	5	3	5	3	4	4	5	1	18	2	0	1
43	4	4	4	4	4	5	3	5	3	4	3	3	4	5	4	5	4	5	4	4	1	17	1	0	1
44	2	3	2	3	4	4	3	4	4	5	3	5	4	4	4	5	3	4	3	4	1	13	0	0	1
45	3	4	3	3	3	4	3	4	3	3	3	4	3	3	3	4	3	3	3	4	1	18	2	0	1
46	4	5	5	5	2	3	3	3	3	4	4	4	5	5	5	5	4	5	4	5	1	16	1	0	1
47	2	2	1	3	2	4	2	4	4	5	4	4	2	3	2	3	3	4	2	3	1	19	2	0	1
48	2	4	2	4	1	1	1	1	3	4	2	4	3	3	2	4	3	4	2	4	0	13	0	0	1
49	3	4	3	4	3	3	3	3	2	4	2	3	3	4	2	4	2	4	3	4	0	19	2	0	1
50	4	5	4	4	3	5	4	5	4	4	3	4	4	5	3	4	4	5	4	5	1	13	0	0	1
51	2	3	3	4	2	4	2	4	3	3	2	3	1	2	2	3	2	3	3	4	0	14	0	0	1
52	4	5	4	4	3	3	2	4	1	3	1	2	3	4	4	5	4	5	4	4	1	14	0	0	1
53	3	4	4	4	4	4	4	4	2	4	3	4	3	5	3	5	4	5	4	5	0	20	2	0	1
54	2	4	2	3	3	4	2	3	3	4	3	3	2	3	2	3	3	3	3	4	1	17	1	0	1
55	2	3	3	3	3	3	2	3	3	4	3	4	3	4	2	3	2	4	2	3	1	19	2	0	1
56	3	5	3	4	2	4	2	3	3	3	3	4	2	3	2	4	2	4	3	3	0	19	2	0	1
57	2	3	3	4	4	5	3	4	3	5	4	5	3	4	4	5	4	5	3	4	0	17	1	0	1
58	4	4	3	5	4	4	4	4	2	4	3	4	3	5	3	4	4	4	3	5	1	15	1	0	1
59	3	4	4	4	2	3	3	4	2	4	2	3	3	3	2	4	2	4	2	3	1	24	2	0	1
60	3	3	2	3	3	4	2	3	3	3	2	3	3	3	3	4	2	3	3	4	1	15	1	0
61	3	4	4	5	3	4	4	5	4	5	3	4	3	5	3	4	4	5	4	4	1	16	1	0
62	2	3	2	4	3	3	3	3	3	4	2	3	2	2	1	2	3	4	3	3	0	16	1	0
63	4	5	3	5	3	4	3	5	3	4	3	4	3	3	2	3	2	3	2	3	1	18	2	0
64	3	3	2	4	2	4	3	3	4	5	3	5	2	3	3	4	2	4	3	4	1	21	2	0
65	4	4	4	5	2	4	2	3	2	3	2	4	3	4	3	4	2	4	3	3	1	13	0	0
66	2	3	2	3	2	4	2	3	1	3	2	2	1	2	1	3	1	3	2	3	1	20	2	0
67	1	2	2	3	2	3	2	3	3	4	3	4	3	3	3	4	1	3	1	2	1	18	2	0
68	1	3	1	2	4	5	3	4	2	3	3	4	4	4	4	5	3	5	3	5	1	16	1	0
69	2	4	3	3	2	4	2	3	2	4	2	4	3	3	3	3	3	4	3	4	0	23	2	1
70	3	4	2	3	2	3	3	3	2	3	3	4	2	3	3	4	3	4	3	3	1	22	3	0
71	3	3	2	3	1	3	2	3	2	3	2	3	3	4	2	4	1	2	2	2	0	16	1	0
72	2	4	3	3	3	4	2	4	3	3	2	3	2	4	2	4	2	3	3	4	1	19	2	0
73	3	4	3	5	2	3	1	3	3	4	4	5	4	4	3	4	3	5	3	4	0	22	2	1
74	3	3	3	4	3	4	2	3	3	5	4	4	2	3	2	4	3	4	2	4	0	18	2	0
75	3	3	3	4	4	4	4	4	3	3	2	4	2	4	3	3	2	4	2	3	1	14	0	0
76	4	5	3	4	4	5	3	5	3	3	3	4	3	4	4	4	3	4	4	4	1	18	2	0
77	3	4	3	4	2	3	2	3	2	3	2	2	2	3	1	3	2	3	1	3	0	16	1	0
78	2	3	3	3	3	3	2	4	3	4	2	4	3	3	2	3	2	3	2	3	1	19	2	0
79	2	3	2	4	3	5	3	5	3	4	2	4	2	4	3	3	2	3	2	3	1	17	1	0
80	1	2	2	3	3	4	3	3	2	4	3	3	2	3	2	4	3	4	2	4	1	15	1	0
81	3	5	4	5	2	3	2	3	3	3	2	3	3	4	2	3	3	4	2	4	1	16	1	0
82	2	4	2	4	3	4	3	3	2	4	3	4	2	3	3	3	2	3	3	3	1	16	1	0
83	4	5	5	5	3	3	3	3	2	3	3	4	2	4	2	3	2	4	3	4	1	21	2	1
84	1	3	1	2	2	3	2	4	2	3	2	3	2	2	1	3	1	2	2	2	0	13	0	0
85	1	3	2	3	4	4	3	5	2	4	2	4	2	2	2	3	2	3	2	2	1	15	1	0
86	3	3	2	3	3	4	2	4	3	4	2	3	3	3	3	4	3	3	2	4	1	16	1	0
87	2	4	3	4	2	4	3	3	2	3	1	3	2	2	2	2	1	3	2	3	0	13	0	0
88	4	4	3	5	4	5	4	4	2	4	2	3	3	3	3	4	4	5	3	4	0	17	1	0
89	2	3	1	3	3	4	3	4	4	5	3	5	3	4	4	4	3	5	4	4	1	20	2	0
90	2	4	2	4	2	4	2	4	3	4	2	4	2	4	3	3	2	4	2	3	1	19	2	0
91	2	4	2	4	3	5	3	5	3	3	3	3	3	4	3	3	3	4	3	3	0	20	2	1
92	2	3	1	3	2	4	3	4	3	5	3	4	4	4	3	4	3	4	2	3	1	13	0	0
93	2	4	2	3	3	4	2	3	1	2	1	2	1	2	1	1	1	2	1	1	1	17	1	0
94	3	5	3	5	4	4	4	5	1	2	2	2	4	4	4	4	4	4	4	5	1	18	2	0
95	2	2	1	2	4	5	3	4	4	4	3	5	4	4	3	4	4	4	3	5	0	16	1	0
96	3	4	3	4	2	4	3	4	2	3	3	3	2	3	2	4	3	3	3	4	0	21	2	1
97	3	4	2	3	2	3	2	3	2	3	2	3	1	3	2	3	2	4	2	3	1	18	2	0
98	3	4	2	4	3	5	4	5	2	3	3	3	4	4	3	5	4	5	3	5	1	17	1	0
99	1	3	1	3	1	3	2	2	3	4	2	4	3	4	3	3	3	3	3	3	1	19	2	0
100	2	4	2	3	2	4	3	4	2	3	2	4	3	3	2	4	2	4	3	3	1	20	2	0
101	3	3	3	3	4	5	4	5	3	4	4	5	3	4	3	5	3	5	3	4	1	18	2	0
102	2	3	2	3	3	3	3	4	3	4	3	3	3	3	2	3	3	4	3	3	1	17	1	0
103	4	4	4	4	2	4	2	4	2	4	2	3	4	4	3	4	3	5	4	4	1	14	0	0
104	3	4	2	4	2	2	1	3	1	2	1	2	4	5	3	4	2	2	1	2	1	20	2	1
105	3	4	3	3	2	3	2	2	3	4	3	5	4	4	3	4	4	5	3	4	1	14	0	0
106	4	4	4	5	4	5	4	5	2	3	2	3	3	4	3	4	3	4	4	5	1	16	1	0
107	2	3	2	4	3	5	4	4	3	4	4	5	3	5	4	5	4	5	3	4	1	14	0	0
108	1	2	2	2	3	4	3	3	1	2	1	2	2	3	1	2	2	2	1	2	1	14	0	0
109	3	4	3	4	3	4	2	3	2	3	2	3	1	3	2	2	3	4	2	4	1	16	1	0
110	3	3	2	4	2	4	3	4	4	5	4	4	2	4	3	3	2	4	2	4	1	16	1	0
111	4	5	3	4	3	3	3	4	4	5	5	5	4	5	5	5	5	5	5	5	1	16	1	0
112	4	5	3	4	4	4	3	5	1	3	1	3	1	3	1	2	4	4	3	4	0	23	2	1
113	3	3	2	3	3	4	2	4	2	4	2	4	3	3	3	3	2	3	3	3	0	13	0	0
114	3	4	3	4	3	3	3	4	3	3	2	4	3	3	2	3	2	3	2	3	1	14	0	0
115	3	3	3	3	3	4	3	4	2	3	2	2	2	3	2	3	3	4	3	3	1	19	2	0
116	2	3	2	4	4	5	4	5	2	2	2	3	2	4	2	4	4	5	5	5	1	20	2	1
117	3	4	2	3	4	4	4	5	2	3	3	4	3	4	2	3	3	3	3	3	0	14	0	0
118	3	4	3	4	3	3	2	4	3	4	4	4	1	3	1	3	3	4	3	3	1	18	2	0
119	3	4	4	4	2	3	2	3	2	3	3	3	3	4	2	3	3	4	2	4	1	14	0	0
120	3	5	3	4	2	4	2	3	3	5	4	5	3	4	3	4	3	4	3	5	1	13	0	0
121	2	3	2	4	3	5	3	4	3	3	2	4	3	3	3	3	2	3	2	3	1	15	1	0
122	3	4	2	3	1	2	2	2	2	3	3	4	2	3	2	3	2	3	2	3	1	14	0	0
123	2	4	3	3	2	2	2	3	1	3	1	3	2	3	1	3	2	3	1	2	1	12	0	0
124	2	4	3	4	2	4	3	3	2	3	3	4	2	4	2	3	2	3	2	3	1	14	0	0
125	2	3	2	3	2	3	2	4	3	4	3	3	2	4	3	4	3	4	2	4	1	18	2	0
126	3	4	3	5	2	3	2	4	4	4	3	5	2	3	3	3	3	5	3	5	0	22	2	1
127	3	5	4	5	2	3	3	3	3	3	2	4	3	4	3	5	4	5	3	5	1	18	2	0
128	4	5	5	5	3	3	3	4	3	3	3	4	3	4	3	3	2	4	2	4	0	18	2	0
129	3	4	2	4	3	3	3	3	2	3	2	3	3	3	2	4	2	4	3	3	1	17	1	0
130	3	3	3	3	3	4	3	4	3	5	4	4	3	4	3	4	3	4	2	3	0	15	1	0
131	1	2	1	2	2	4	2	3	3	3	2	3	3	3	3	4	2	4	2	3	1	19	2	0
132	2	3	2	4	2	4	2	3	2	3	3	3	2	4	2	4	3	3	3	3	0	19	2	0
133	4	4	3	5	1	3	2	3	3	4	2	3	3	5	3	5	4	5	4	5	0	13	0	0
134	4	5	3	4	2	4	2	4	3	4	4	4	2	4	2	4	3	4	3	3	1	23	3	0
135	2	4	3	4	3	5	3	4	2	3	2	3	2	4	3	4	2	2	1	3	1	12	0	0
136	2	3	3	4	2	4	3	4	2	2	1	3	2	3	2	3	2	3	3	4	1	14	0	0
137	1	2	2	2	3	4	2	3	2	4	3	3	3	3	2	4	3	4	2	3	1	19	2	0
138	2	4	3	4	3	4	3	4	3	4	3	3	2	3	3	3	2	3	2	4	1	19	2	0
139	2	4	2	4	1	3	1	3	3	5	4	4	3	3	3	3	3	3	3	3	1	20	2	1
140	4	4	3	4	2	3	2	3	2	3	3	4	2	2	1	3	2	2	1	3	1	14	0	0
141	4	4	3	5	3	4	2	3	2	4	3	3	4	5	3	4	4	4	4	5	0	15	1	0
142	4	5	4	5	2	4	2	4	3	3	2	3	3	3	3	4	3	4	3	3	1	15	1	0
143	3	3	2	3	3	4	3	4	2	4	2	4	2	4	2	4	2	3	2	4	0	19	2	0
144	4	4	3	4	4	5	3	5	3	3	3	4	4	5	3	5	3	4	3	4	0	21	2	0
145	2	4	2	3	4	4	3	4	3	4	4	4	3	5	3	5	3	5	3	4	1	20	2	0
146	2	3	3	3	3	3	3	4	2	4	2	4	2	4	2	4	3	3	3	4	1	15	1	0
147	3	4	3	4	4	4	3	4	3	3	3	3	3	4	3	4	3	4	2	3	1	15	1	0
148	3	3	2	4	3	4	2	4	2	3	2	3	3	4	3	4	2	3	2	4	1	18	2	0
149	4	4	3	4	2	4	2	3	2	3	3	3	3	3	2	4	2	3	3	4	1	18	2	0
150	2	3	2	3	2	4	3	4	2	3	2	3	3	3	3	4	2	4	3	4	0	18	2	0
151	2	3	2	3	3	3	3	4	3	3	2	3	3	3	3	3	3	4	3	4	1	15	1	0
152	3	4	4	5	3	4	2	3	3	4	3	4	1	2	1	2	4	5	4	4	1	17	1	0
153	4	4	3	5	3	4	3	4	2	4	2	4	3	5	3	4	4	4	3	5	1	18	2	0
154	3	3	3	3	3	5	3	5	3	5	4	4	3	4	3	5	4	5	4	5	1	21	2	1
155	2	3	3	4	3	5	4	4	1	2	1	2	1	3	2	2	1	3	1	2	1	19	2	0
156	3	5	4	4	4	4	3	5	2	3	3	4	2	3	3	3	4	5	4	4	1	19	2	0
157	4	5	3	4	3	5	3	5	4	4	4	4	3	5	4	5	3	4	3	5	0	13	0	0
158	3	4	3	5	3	3	2	4	4	4	4	4	3	4	3	5	4	4	4	4	1	13	0	0
159	3	4	2	4	1	3	2	2	3	4	3	4	2	3	3	3	2	4	3	4	1	15	1	0
160	4	5	4	5	3	3	2	3	2	3	1	2	2	4	2	3	2	3	2	3	1	15	1	0
161	2	3	3	3	1	2	1	3	2	3	3	3	2	4	2	3	3	3	2	4	1	16	1	0
162	4	5	3	4	4	5	4	5	3	3	2	4	2	3	3	4	4	5	4	4	1	15	1	0
163	2	3	2	3	3	3	3	3	3	3	2	3	2	4	2	4	3	3	3	4	1	15	1	0
164	3	4	2	4	3	4	3	4	2	3	3	4	3	4	2	4	2	4	3	4	1	17	1	0
165	3	4	3	4	4	5	3	4	4	4	4	5	2	4	3	3	4	4	3	5	0	22	2	1
166	2	3	2	4	3	4	3	4	3	3	3	3	3	3	2	3	2	3	2	4	1	18	2	0
167	3	3	2	4	2	4	2	4	2	2	1	2	1	2	2	2	2	2	1	2	1	17	1	0
168	2	3	2	4	2	4	3	4	3	4	3	5	2	4	3	4	2	4	3	3	0	16	1	0
169	2	4	3	3	4	4	3	5	4	4	3	5	3	4	4	5	4	4	4	4	0	20	2	0
170	3	4	3	3	3	4	2	3	2	4	3	3	2	3	3	3	3	3	2	3	1	17	1	0
171	3	4	4	5	3	5	3	4	2	3	2	4	1	2	1	3	3	4	3	5	1	16	1	0
172	3	3	3	4	2	3	2	3	1	2	2	3	3	3	2	4	2	3	3	4	1	16	1	0
173	3	3	2	4	1	3	1	3	3	3	2	4	2	3	3	3	2	4	2	3	1	18	2	0
174	3	3	2	3	2	3	3	3	3	4	3	4	3	3	2	4	3	4	3	4	1	15	1	0
175	4	5	3	4	5	5	4	5	4	5	5	5	4	5	4	5	5	5	5	5	1	18	2	0
176	3	4	3	3	3	4	3	4	2	3	3	4	2	3	3	4	3	4	2	4	0	15	1	0
177	3	4	3	3	2	4	2	3	2	4	2	3	3	4	4	5	3	4	2	3	0	18	2	0	2
178	2	3	1	2	4	5	4	5	3	4	3	3	4	4	3	5	4	4	4	5	1	16	1	0	2
179	4	4	4	5	3	4	4	5	3	3	2	3	3	4	3	3	3	4	3	3	1	15	1	0	2
180	2	4	2	3	3	4	2	3	2	3	3	4	2	4	3	3	2	4	3	4	1	14	0	0	2
181	2	4	2	4	4	4	3	4	3	5	3	4	3	5	3	4	4	4	4	5	1	18	2	0	2
182	1	2	1	3	2	4	3	3	2	2	2	3	2	3	3	3	2	2	2	3	1	16	1	0	2
183	2	3	2	3	1	2	2	3	2	4	3	4	2	4	3	4	2	3	2	3	1	16	1	0	2
184	1	2	2	2	4	5	4	5	3	3	3	3	4	5	3	4	3	4	3	5	0	15	1	0	2
185	3	5	3	5	2	3	3	4	2	3	2	4	3	4	2	4	2	3	3	3	1	19	2	0	2
186	3	4	4	4	3	5	4	5	2	4	3	4	4	4	4	5	3	5	3	4	0	18	2	0	2
187	3	5	4	5	2	4	2	4	2	3	2	3	4	4	4	5	3	4	3	5	1	13	0	0	2
188	4	4	3	4	2	4	3	4	2	3	2	4	3	3	2	4	3	3	3	4	1	20	2	0	2
189	3	3	2	4	4	5	3	5	2	4	3	4	3	4	3	4	2	3	3	4	1	15	1	0	2
190	2	2	1	2	1	2	1	3	4	4	3	5	1	2	1	2	2	3	2	2	1	18	2	0	2
191	3	4	2	3	4	5	3	5	3	4	4	4	3	4	4	4	3	4	3	5	0	18	2	0	2
192	3	4	4	4	2	4	2	4	3	5	4	5	3	4	2	3	3	5	3	4	0	15	1	0	2
193	4	5	4	5	3	3	2	3	4	4	3	4	4	4	3	5	4	5	3	4	1	15	1	0	2
194	4	4	3	4	1	3	2	3	3	4	2	4	1	3	1	3	1	2	2	3	1	18	2	0	2
195	3	4	3	4	3	4	3	4	3	4	3	3	3	4	2	4	2	4	2	3	0	21	2	1	2
196	2	2	1	3	4	4	4	5	2	3	2	4	3	5	4	5	4	4	4	5	1	17	1	0	2
197	2	4	3	4	3	4	2	3	3	4	3	3	2	3	3	3	2	4	3	4	1	19	2	0	2
198	3	3	2	3	3	3	2	4	4	4	4	4	2	3	2	4	3	4	2	4	1	18	2	0	2
199	2	3	2	3	3	3	2	4	2	3	2	3	2	4	3	4	3	3	3	3	1	16	1	0	2
200	2	4	2	4	3	3	2	4	2	4	2	3	2	3	3	4	2	3	3	4	1	15	1	0	2
201	3	4	2	4	4	5	4	4	2	3	3	4	2	4	3	3	2	3	3	3	1	22	3	1	2
202	2	3	3	3	2	2	1	2	2	4	2	4	3	4	3	4	2	3	2	2	1	17	1	0	2
203	3	4	4	5	2	3	2	2	2	3	2	4	4	5	3	5	3	5	3	4	1	17	1	0	2
204	3	5	4	5	3	3	2	3	2	2	1	2	2	4	2	3	2	4	3	3	1	21	2	0	2
205	3	4	3	4	3	4	3	4	3	5	3	4	3	4	4	5	4	4	4	5	1	15	1	0	2
206	2	3	2	3	2	4	2	3	3	4	2	3	3	4	3	3	3	3	3	4	1	15	1	0	2
207	2	3	2	2	3	3	3	4	3	3	3	4	1	2	1	2	1	3	2	2	1	15	1	0	2
208	3	4	2	4	3	4	2	4	4	5	3	5	2	4	2	3	2	3	2	3	1	15	1	0	2
209	2	4	2	4	2	3	3	3	2	4	2	4	3	4	2	3	2	4	3	3	1	16	1	0	2
210	2	4	3	3	2	3	2	4	4	4	4	5	2	3	2	3	2	3	3	3	1	21	2	1	2
211	4	5	3	5	3	4	3	4	3	3	3	3	4	5	4	4	3	4	3	4	0	18	2	0	2
212	3	5	3	4	2	4	3	4	3	4	2	3	3	3	3	3	2	4	2	3	1	16	1	0	2
213	2	4	2	3	4	5	4	4	2	4	2	4	3	3	2	3	2	4	3	3	1	16	1	0	2
214	3	3	2	4	3	3	3	3	1	3	1	3	2	4	3	4	2	3	2	3	1	19	2	0	2
215	3	3	3	3	3	4	3	4	4	4	3	5	2	4	3	4	2	3	2	4	1	16	1	0	2
216	2	4	2	3	2	3	2	3	2	3	2	3	3	3	3	4	2	4	2	3	1	17	1	0	2
217	2	3	3	3	2	4	3	4	2	3	3	3	3	3	3	4	3	3	3	3	0	17	1	0	2
218	4	4	3	4	3	4	3	4	3	4	3	5	3	5	4	4	4	5	4	5	1	19	2	0	2
219	3	4	3	4	2	2	1	2	3	4	3	3	3	4	4	5	4	4	3	4	1	13	0	0	2
220	2	3	2	3	4	5	4	4	3	3	3	4	4	4	4	4	3	4	4	5	1	22	3	0	2
221	3	3	3	4	3	4	2	4	3	3	3	4	2	3	3	3	2	4	3	4	1	25	3	0	2
222	2	3	2	4	2	3	3	3	3	5	4	4	2	3	3	3	3	3	2	4	1	16	1	0	2
223	2	4	2	4	2	3	2	4	4	5	3	4	3	3	3	4	2	3	3	3	0	16	1	0	2
224	3	5	3	4	2	3	3	3	3	5	4	5	2	3	2	3	2	4	3	3	0	21	2	1	2
225	4	4	4	5	3	3	2	4	3	4	4	4	4	5	3	4	4	5	4	5	1	20	2	0	2
226	3	4	4	4	4	4	4	4	2	4	3	4	3	4	3	4	4	4	3	5	1	16	1	0	2
227	2	4	3	3	4	4	3	5	4	5	4	4	2	4	2	4	2	4	3	4	0	14	0	0	2
228	4	4	4	5	3	5	4	4	3	5	4	4	4	5	4	4	3	5	4	4	1	19	2	0	2
229	3	4	2	3	3	4	3	3	3	4	3	4	3	4	3	3	2	3	2	3	1	16	1	0	2
230	2	4	2	3	2	4	3	4	3	4	2	4	2	3	3	4	2	3	2	3	1	13	0	0	2
231	3	3	3	3	2	3	3	4	3	5	4	5	2	3	2	4	2	3	3	4	0	13	0	0	2
232	3	4	2	4	2	4	3	4	2	4	2	4	2	3	3	4	2	4	2	3	1	17	1	0	2
233	3	4	3	4	4	4	3	4	3	5	4	4	3	4	3	5	3	5	4	5	1	18	2	0	2
234	3	4	3	5	2	4	2	4	2	3	1	3	4	5	4	5	3	5	3	4	1	18	2	0	2
235	4	5	4	4	3	4	3	5	2	3	3	3	4	4	4	5	3	4	4	5	1	19	2	0	2
236	4	5	3	4	2	2	2	2	4	5	4	4	4	4	4	5	3	5	4	4	0	17	1	0	2
237	2	4	3	4	3	3	3	3	1	2	2	3	3	4	3	4	3	4	3	3	1	16	1	0	2
